# Supplementary material for: Identification of galectin-7 as a potential biomarker for esophageal squamous cell carcinoma by proteomic analysis
Source: BMC Cancer. 2010 Jun 15;10:290. doi: 10.1186/1471-2407-10-290 (PMC3087317; doi:10.1186/1471-2407-10-290)
Supplement: Additional file 2 — Expression patterns of differentially expressed proteins in esophageal cancer specimens and their biological functions. The table is in the excel spreadsheet format (function.xls). (a) Ratio of protein expression level is the statistical analysis of the results from seven batches of 2D gels using ImageMasterTM software. (b) Biological function is based on the information from KEGG and ExPasy database. [file 1471-2407-10-290-S2.XLS]

## Sheet: GUHA
Protein name	Expression ratio (N/C) a)	Biological function b)
Annexin A1	0.6173	Calcium/phospholipid-binding
Serpin B5 precursor	0.40816	Tumor suppressor
Transthyretin [Precursor]	0.64103	Thyroid hormone-binding protein
Thioredoxin	0.11962	Participates in various redox reactions
Apolipoprotein A-I [Precursor]	0.17123	Reverse transport of cholesterol
Triosephosphate isomerase	0.5102	D-glyceraldehyde 3-phosphate = glycerone phosphate
Serpin B3	0.35587	Modulates the host immune response
Translationally controlled tumor protein	0.63694	Involved in calcium binding
Peptidyl-prolyl cis-trans isomerase A	0.62501	Accelerates the folding of proteins
Profilin-1	0.14124	Affects the structure of the cytoskeleton
Cystatin-B	0.60975	Intracellular thiol proteinase inhibitor
Galectin-7	0.17575	Involved in cell-cell and/or cell-matrix interactions necessary for normal growth control
Tropomyosin beta chain	4.5702	Binds to actin
Tropomyosin alpha-3 chain	12.859	Binds to actin
Myosin light chain 1	2.3226	Regulatory light chain of myosin
Myosin light chain 3	1.6308	Regulatory light chain of myosin
Serum amyloid P-component [Precursor]	2.3648	Functions as a calcium-dependent lectin
Myosin light chain 6B	5.1814	Regulatory light chain of myosin
Myosin regulatory light chain 2	3.7265	Ventricular/cardiac muscle isoform
Myoglobin	1.7234	Facilitates the movement of oxygen within muscles
Alpha-crystallin B chain	11.321	Contributes to the transparency and refractive index of the lens
Transgelin	7.4857	May contribute to replicative senescence
Phosphatidylethanolamine-binding protein1	5.0302	Binds ATP, opioids and phosphatidylethanolamine
Carbonic anhydrase 1	2.1713	Reversible hydration of carbon dioxide
Carbonic anhydrase 3	7.7586	Reversible hydration of carbon dioxide
Creatine kinase M-type	5.0343	Plays a central role in energy transduction in tissues
Fructose-bisphosphate aldolase A	3.6319	D-fructose 1,6-bisphosphate = glycerone phosphate + D-glyceraldehyde 3-phosphate
